# Supplementary material for: Aseptic Rearing and Infection with Gut Bacteria Improve the Fitness of Transgenic Diamondback Moth, Plutella xylostella
Source: Insects. 2019 Mar 28;10(4):89. doi: 10.3390/insects10040089 (PMC6523322; doi:10.3390/insects10040089)
Supplement: Supplementary file 1 [file insects-10-00089-s001.zip]

Archive with 6 entries (5 files):
- suppl/
- suppl/ReadME.txt
- suppl/s1_bacteria.txt
- suppl/s2_larval_survival.txt
- suppl/s3_pupae.txt
- suppl/s4_progeny.txt
