# Supplementary material for: Aseptic Rearing and Infection with Gut Bacteria Improve the Fitness of Transgenic Diamondback Moth, Plutella xylostella
Source: Insects. 2019 Mar 28;10(4):89. doi: 10.3390/insects10040089 (PMC6523322; doi:10.3390/insects10040089)
Supplement: Supplementary file 1 [file insects-10-00089-s001.zip › suppl/ReadME.txt]

README*****

All data are in  tab delimited text- the first column in each file lists row numbers.  These data files can be readily imported into R using the read.table command.

Abbreviations used in data files correspond to those used in figures in the main MS
