# Supplementary material for: Aseptic Rearing and Infection with Gut Bacteria Improve the Fitness of Transgenic Diamondback Moth, Plutella xylostella
Source: Insects. 2019 Mar 28;10(4):89. doi: 10.3390/insects10040089 (PMC6523322; doi:10.3390/insects10040089)
Supplement: Supplementary file 1 [file insects-10-00089-s001.zip › suppl/s1_bacteria.txt]

	treatment	count	type
1	SL+Ec	4.166331422	Gnotobiotic
2	SL+Ec	3.669006781	Gnotobiotic
3	SL+Ec	4.166331422	Gnotobiotic
4	SL+Ec	4.255272505	Gnotobiotic
5	SL+Ec	2.22184875	Gnotobiotic
6	SL+Ec	2.079181246	Gnotobiotic
7	SL+Ec	1.556302501	Gnotobiotic
8	SL+Ec	1.602059991	Gnotobiotic
9	SL+Ec	1.204119983	Gnotobiotic
10	SL+Ec	1.204119983	Gnotobiotic
11	SL+Ec	4.531478917	Gnotobiotic
12	SL+Ec	1.467361417	Gnotobiotic
13	SL+Ec	1.56427143	Gnotobiotic
14	SL+Ec	2.669006781	Gnotobiotic
15	SL+Ec	2.602059991	Gnotobiotic
16	SL+Ec	0.403692338	Gnotobiotic
17	SL+Ec	-1.176091259	Gnotobiotic
18	SL+Ec	3.166331422	Gnotobiotic
19	SL+Ec	2.970036777	Gnotobiotic
20	SL+Ec	4.238882089	Gnotobiotic
21	SL+Ec	1.823908741	Gnotobiotic
22	SL+Ec	1.903089987	Gnotobiotic
23	SL+Ec	2.028028724	Gnotobiotic
24	SL+Ec	2.124938737	Gnotobiotic
25	SL+Ec	3.166331422	Gnotobiotic
26	SL+Ec	3.403692338	Gnotobiotic
27	SL+Ec	3.124938737	Gnotobiotic
28	SL+Ec	2.522878745	Gnotobiotic
29	SL+Ec	3.166331422	Gnotobiotic
30	SL+Ec	3.758407192	Gnotobiotic
31	SL+Ec	3.823908741	Gnotobiotic
32	SL+Ec	3.726998728	Gnotobiotic
33	SL+Ec	3.342422681	Gnotobiotic
34	SL+Ec	3.403692338	Gnotobiotic
35	SL+Ec	0.079181246	Gnotobiotic
36	SL+Ec	1.342422681	Gnotobiotic
37	SL+Ec	1.704722333	Gnotobiotic
38	SL+Ec	3.286306739	Gnotobiotic
39	SL+Ec	3.602059991	Gnotobiotic
40	SL+Ec	3.124938737	Gnotobiotic
41	SL+Ec	2.970036777	Gnotobiotic
42	SL+Ec	4.079181246	Gnotobiotic
43	SL+Ec	4.238882089	Gnotobiotic
44	SL+Ec	4.028028724	Gnotobiotic
45	SL+Ec	4.054357662	Gnotobiotic
46	SL+Ec	4.079181246	Gnotobiotic
47	SL+Ec	3.937852093	Gnotobiotic
48	SL+Ec	0.669006781	Gnotobiotic
49	SL+Ec	0.669006781	Gnotobiotic
50	SL+Ec	2.505149978	Gnotobiotic
51	SL+Ec	2.301029996	Gnotobiotic
52	SL+Ec	2.865301426	Gnotobiotic
53	SL+Ec	2.937852093	Gnotobiotic
54	SL+Ec	3.531478917	Gnotobiotic
55	SL+Ec	3.367976785	Gnotobiotic
56	SL+Ec	0.865301426	Gnotobiotic
57	SL+Ec	0.77815125	Gnotobiotic
58	SL+Ec	3.823908741	Gnotobiotic
59	SL+Ec	3.865301426	Gnotobiotic
60	SL+Ec	4.286306739	Gnotobiotic
61	SL+Ec	3.102662342	Gnotobiotic
62	SL+Ec	3.255272505	Gnotobiotic
63	SL+Ec	3.77815125	Gnotobiotic
64	SL+Ec	4.079181246	Gnotobiotic
65	SL+Ec	3.102662342	Gnotobiotic
66	SL+Ec	2.937852093	Gnotobiotic
67	SL+Ec	4.124938737	Gnotobiotic
68	SL+Ec	3.884606581	Gnotobiotic
69	SL+Ec	3.079181246	Gnotobiotic
70	SL+Ec	3.124938737	Gnotobiotic
71	SL+Ec	3.166331422	Gnotobiotic
72	SL+Ec	3.22184875	Gnotobiotic
73	SL+Ec	1.903089987	Gnotobiotic
74	SL+Ec	1.970036777	Gnotobiotic
75	SL+Ec	3.539912085	Gnotobiotic
76	SL+Ec	3.539912085	Gnotobiotic
77	SL+Ec	1.505149978	Gnotobiotic
78	SL+Ec	4.238882089	Gnotobiotic
79	SL+Ec	4.204119983	Gnotobiotic
80	SL+Ec	3.124938737	Gnotobiotic
81	SL+Ec	4.146128036	Gnotobiotic
82	SL+Ec	2.054357662	Gnotobiotic
83	SL+Ec	-0.698970004	Gnotobiotic
84	SL+Ec	3.238882089	Gnotobiotic
85	SL+Ec	3.185636577	Gnotobiotic
86	SL+Ec	1.970036777	Gnotobiotic
87	SL+Ec	1.77815125	Gnotobiotic
88	SL+Ec	1.380211242	Gnotobiotic
89	SL+Ec	1.514104821	Gnotobiotic
90	SL+Ec	0.102662342	Gnotobiotic
91	SL+Ec	2.271066772	Gnotobiotic
92	SL+Ec	2.380211242	Gnotobiotic
93	SL+Ec	1.301029996	Gnotobiotic
94	SL+Ec	0.726998728	Gnotobiotic
95	SL+Ec	3.687231601	Gnotobiotic
96	SL+Ec	3.753327667	Gnotobiotic
97	SL+Ec	0.758407192	Gnotobiotic
98	SL+Ec	4.392110465	Gnotobiotic
99	SL+Ec	4.271066772	Gnotobiotic
100	SL+Ec	3.865301426	Gnotobiotic
101	SL+Ec	3.903089987	Gnotobiotic
102	SL+Ec	1.146128036	Gnotobiotic
103	SL+Ec	1.146128036	Gnotobiotic
104	SL+Ec	-0.875061263	Gnotobiotic
105	SL+Ec	1.367976785	Gnotobiotic
106	SL+Ec	1.773298748	Gnotobiotic
107	SL+Ec	2.669006781	Gnotobiotic
108	SL+Ec	3	Gnotobiotic
109	SL+Ec	3.937852093	Gnotobiotic
110	SL+Ec	3.937852093	Gnotobiotic
111	SL+Ec	3.865301426	Gnotobiotic
112	SL+Ec	3.726998728	Gnotobiotic
113	SL+Ec	3.355387658	Gnotobiotic
114	SL+Ec	3.531478917	Gnotobiotic
115	SL+Ec	1.496006599	Gnotobiotic
116	SL+Ec	1.539912085	Gnotobiotic
117	SL+Ec	1.531478917	Gnotobiotic
118	SL+Ec	0.77815125	Gnotobiotic
119	SL+Ec	1.204119983	Gnotobiotic
120	SL+Ec	1.054357662	Gnotobiotic
121	SL+Ec	3.937852093	Gnotobiotic
122	SL+Ec	3.823908741	Gnotobiotic
123	SL+Ec	3.823908741	Gnotobiotic
124	SL+Ec	3.970036777	Gnotobiotic
125	SL+Ec	2.903089987	Gnotobiotic
126	SL+Ec	3.028028724	Gnotobiotic
127	SL+Ec	-0.134698574	Gnotobiotic
128	SL+Ec	4.102662342	Gnotobiotic
129	SL+Ec	3.425968732	Gnotobiotic
130	SL+Ec	2.204119983	Gnotobiotic
131	SL+Ec	2.271066772	Gnotobiotic
132	SL+Ec	3.486666573	Gnotobiotic
133	SL+Ec	2.522878745	Gnotobiotic
134	SL+Ec	3.367976785	Gnotobiotic
135	SL+Ec	3.548184611	Gnotobiotic
136	SL+Ec	4	Gnotobiotic
137	SL+Ec	4	Gnotobiotic
138	SL+Ec	2.522878745	Gnotobiotic
139	SL+Ec	3.367976785	Gnotobiotic
140	SL+Ec	3.602059991	Gnotobiotic
141	SL+Ec	3.726998728	Gnotobiotic
142	SL+Ec	4.238882089	Gnotobiotic
143	SL+Ec	2.823908741	Gnotobiotic
144	SL+Ec	4.22184875	Gnotobiotic
145	SL+Ec	4.185636577	Gnotobiotic
146	SL+Ec	1.436692598	Gnotobiotic
147	SL+Ec	1.367976785	Gnotobiotic
148	SL+Ec	1.436692598	Gnotobiotic
149	SL+Ec	1.380211242	Gnotobiotic
150	SL+Ec	0.185636577	Gnotobiotic
151	SL+Ec	1.594760753	Gnotobiotic
152	SL+Ec	1.477121255	Gnotobiotic
153	SL+Ec	1.301029996	Gnotobiotic
154	SL+Ec	0.970036777	Gnotobiotic
155	SL+Ec	4.301029996	Gnotobiotic
156	SL+Ec	4.185636577	Gnotobiotic
157	SL+Ec	1.669006781	Gnotobiotic
158	SL+Ec	1.669006781	Gnotobiotic
159	SL+Ec	3.301029996	Gnotobiotic
160	SL+Ec	3.238882089	Gnotobiotic
161	SL+Ec	2.823908741	Gnotobiotic
162	SL+Ec	2.865301426	Gnotobiotic
163	SL+Ec	4.367976785	Gnotobiotic
164	SL+Ec	4.301029996	Gnotobiotic
165	SL+Ec	4.028028724	Gnotobiotic
166	SL+Ec	3.903089987	Gnotobiotic
167	SL+Ec	3.687231601	Gnotobiotic
168	SL+Ec	3.467361417	Gnotobiotic
169	SL+Ec	4.166331422	Gnotobiotic
170	SL+Ec	4	Gnotobiotic
171	WT-Ec	-0.176091259	Gnotobiotic
172	WT-Ec	-0.176091259	Gnotobiotic
173	WT-Ec	-0.176091259	Gnotobiotic
174	WT-Ec	-0.176091259	Gnotobiotic
175	WT-Ec	-0.176091259	Gnotobiotic
176	WT-Ec	-0.176091259	Gnotobiotic
177	WT-Ec	-0.176091259	Gnotobiotic
178	WT-Ec	-0.176091259	Gnotobiotic
179	WT-Ec	-0.176091259	Gnotobiotic
180	WT-Ec	-0.176091259	Gnotobiotic
181	WT-Ec	-0.176091259	Gnotobiotic
182	WT-Ec	-0.176091259	Gnotobiotic
183	WT-Ec	-0.176091259	Gnotobiotic
184	WT-Ec	-0.176091259	Gnotobiotic
185	WT-Ec	-0.176091259	Gnotobiotic
186	WT-Ec	-0.176091259	Gnotobiotic
187	WT-Ec	-0.176091259	Gnotobiotic
188	WT-Ec	-0.176091259	Gnotobiotic
189	WT-Ec	-0.176091259	Gnotobiotic
190	WT-Ec	-0.176091259	Gnotobiotic
191	WT-Ec	-0.176091259	Gnotobiotic
192	WT-Ec	-0.176091259	Gnotobiotic
193	WT-Ec	-0.176091259	Gnotobiotic
194	WT-Ec	-0.176091259	Gnotobiotic
195	WT-Ec	-0.176091259	Gnotobiotic
196	WT-Ec	-0.176091259	Gnotobiotic
197	WT-Ec	-0.176091259	Gnotobiotic
198	WT-Ec	-0.176091259	Gnotobiotic
199	WT-Ec	-0.176091259	Gnotobiotic
200	WT-Ec	-0.176091259	Gnotobiotic
201	WT-Ec	-0.176091259	Gnotobiotic
202	WT-Ec	-0.176091259	Gnotobiotic
203	WT-Ec	-0.176091259	Gnotobiotic
204	WT-Ec	-0.176091259	Gnotobiotic
205	WT-Ec	-0.176091259	Gnotobiotic
206	WT-Ec	-0.176091259	Gnotobiotic
207	WT-Ec	-0.176091259	Gnotobiotic
208	WT-Ec	-0.176091259	Gnotobiotic
209	WT-Ec	-0.176091259	Gnotobiotic
210	WT-Ec	-0.176091259	Gnotobiotic
211	WT-Ec	-0.176091259	Gnotobiotic
212	WT-Ec	-0.176091259	Gnotobiotic
213	WT-Ec	-0.176091259	Gnotobiotic
214	WT-Ec	-0.176091259	Gnotobiotic
215	WT-Ec	-0.176091259	Gnotobiotic
216	WT-Ec	-0.176091259	Gnotobiotic
217	WT-Ec	-0.176091259	Gnotobiotic
218	WT-Ec	-0.176091259	Gnotobiotic
219	SL-Ec	-0.176091259	Gnotobiotic
220	SL-Ec	-0.176091259	Gnotobiotic
221	SL-Ec	-0.176091259	Gnotobiotic
222	SL-Ec	-0.176091259	Gnotobiotic
223	SL-Ec	-0.176091259	Gnotobiotic
224	SL-Ec	-0.176091259	Gnotobiotic
225	SL-Ec	-0.176091259	Gnotobiotic
226	SL-Ec	-0.176091259	Gnotobiotic
227	SL-Ec	-0.176091259	Gnotobiotic
228	SL-Ec	-0.176091259	Gnotobiotic
229	SL-Ec	-0.176091259	Gnotobiotic
230	SL-Ec	-0.176091259	Gnotobiotic
231	SL-Ec	-0.176091259	Gnotobiotic
232	SL-Ec	-0.176091259	Gnotobiotic
233	SL-Ec	-0.176091259	Gnotobiotic
234	SL-Ec	-0.176091259	Gnotobiotic
235	SL-Ec	-0.176091259	Gnotobiotic
236	SL-Ec	-0.176091259	Gnotobiotic
237	SL-Ec	-0.176091259	Gnotobiotic
238	SL-Ec	-0.176091259	Gnotobiotic
239	SL-Ec	-0.176091259	Gnotobiotic
240	SL-Ec	-0.176091259	Gnotobiotic
241	SL-Ec	-0.176091259	Gnotobiotic
242	SL-Ec	-0.176091259	Gnotobiotic
243	SL-Ec	-0.176091259	Gnotobiotic
244	SL-Ec	-0.176091259	Gnotobiotic
245	SL-Ec	-0.176091259	Gnotobiotic
246	SL-Ec	-0.176091259	Gnotobiotic
247	SL-Ec	-0.176091259	Gnotobiotic
248	SL-Ec	-0.176091259	Gnotobiotic
249	SL-Ec	-0.176091259	Gnotobiotic
250	SL-Ec	-0.176091259	Gnotobiotic
251	SL-Ec	-0.176091259	Gnotobiotic
252	SL-Ec	-0.176091259	Gnotobiotic
253	SL-Ec	-0.176091259	Gnotobiotic
254	SL-Ec	-0.176091259	Gnotobiotic
255	SL-Ec	-0.176091259	Gnotobiotic
256	SL-Ec	-0.176091259	Gnotobiotic
257	SL-Ec	-0.176091259	Gnotobiotic
258	SL-Ec	-0.176091259	Gnotobiotic
259	SL-Ec	-0.176091259	Gnotobiotic
260	SL-Ec	-0.176091259	Gnotobiotic
261	SL-Ec	-0.176091259	Gnotobiotic
262	SL-Ec	-0.176091259	Gnotobiotic
263	SL-Ec	-0.176091259	Gnotobiotic
264	SL-Ec	-0.176091259	Gnotobiotic
265	SL-Ec	-0.176091259	Gnotobiotic
266	SL-Ec	-0.176091259	Gnotobiotic
267	SL-Ec	-0.176091259	Gnotobiotic
268	SL-Ec	-0.176091259	Gnotobiotic
269	SL-Ec	-0.176091259	Gnotobiotic
270	SL-Ec	-0.176091259	Gnotobiotic
271	SL-Ec	-0.176091259	Gnotobiotic
272	SL-Ec	-0.176091259	Gnotobiotic
273	SL-Ec	-0.176091259	Gnotobiotic
274	SL-Ec	-0.176091259	Gnotobiotic
275	SL-Ec	-0.176091259	Gnotobiotic
276	SL-Ec	-0.176091259	Gnotobiotic
277	SL-Ec	-0.176091259	Gnotobiotic
278	SL-Ec	-0.176091259	Gnotobiotic
279	SL-Ec	-0.176091259	Gnotobiotic
280	SL-Ec	-0.176091259	Gnotobiotic
281	SL-Ec	-0.176091259	Gnotobiotic
282	SL-Ec	-0.176091259	Gnotobiotic
283	SL-Ec	-0.176091259	Gnotobiotic
284	SL-Ec	-0.176091259	Gnotobiotic
285	SL-Ec	-0.176091259	Gnotobiotic
286	SL-Ec	-0.176091259	Gnotobiotic
287	SL-Ec	-0.176091259	Gnotobiotic
288	SL-Ec	-0.176091259	Gnotobiotic
289	SL-Ec	-0.176091259	Gnotobiotic
290	SL-Ec	-0.176091259	Gnotobiotic
291	SL-Ec	-0.176091259	Gnotobiotic
292	SL-Ec	-0.176091259	Gnotobiotic
293	SL-Ec	-0.176091259	Gnotobiotic
294	SL-Ec	-0.176091259	Gnotobiotic
295	SL-Ec	-0.176091259	Gnotobiotic
296	SL-Ec	-0.176091259	Gnotobiotic
297	SL-Ec	-0.176091259	Gnotobiotic
298	SL-Ec	-0.176091259	Gnotobiotic
299	SL-Ec	-0.176091259	Gnotobiotic
300	SL-Ec	-0.176091259	Gnotobiotic
301	SL-Ec	-0.176091259	Gnotobiotic
302	SL-Ec	-0.176091259	Gnotobiotic
303	SL-Ec	-0.176091259	Gnotobiotic
304	SL-Ec	-0.176091259	Gnotobiotic
305	SL-Ec	-0.176091259	Gnotobiotic
306	SL-Ec	-0.176091259	Gnotobiotic
307	SL-Ec	-0.176091259	Gnotobiotic
308	SL-Ec	-0.176091259	Gnotobiotic
309	SL-Ec	-0.176091259	Gnotobiotic
310	SL-Ec	-0.176091259	Gnotobiotic
311	SL-Ec	-0.176091259	Gnotobiotic
312	SL-Ec	-0.176091259	Gnotobiotic
313	SL-Ec	-0.176091259	Gnotobiotic
314	SL-Ec	-0.176091259	Gnotobiotic
315	SL-Ec	-0.176091259	Gnotobiotic
316	SL-Ec	-0.176091259	Gnotobiotic
317	SL-Ec	-0.176091259	Gnotobiotic
318	SL-Ec	-0.176091259	Gnotobiotic
319	SL-Ec	-0.176091259	Gnotobiotic
320	SL-Ec	-0.176091259	Gnotobiotic
321	SL-Ec	-0.176091259	Gnotobiotic
322	SL-Ec	-0.176091259	Gnotobiotic
323	SL-Ec	-0.176091259	Gnotobiotic
324	SL-Ec	-0.176091259	Gnotobiotic
325	SL-Ec	-0.176091259	Gnotobiotic
326	SL-Ec	-0.176091259	Gnotobiotic
327	SL-Ec	-0.176091259	Gnotobiotic
328	SL-Ec	-0.176091259	Gnotobiotic
329	SL-Ec	-0.176091259	Gnotobiotic
330	SL-Ec	-0.176091259	Gnotobiotic
331	SL-Ec	-0.176091259	Gnotobiotic
332	SL-Ec	-0.176091259	Gnotobiotic
333	SL-Ec	-0.176091259	Gnotobiotic
334	SL-Ec	-0.176091259	Gnotobiotic
335	SL-Ec	-0.176091259	Gnotobiotic
336	SL-Ec	-0.176091259	Gnotobiotic
337	SL-Ec	-0.176091259	Gnotobiotic
338	SL-Ec	-0.176091259	Gnotobiotic
339	SL-Ec	-0.176091259	Gnotobiotic
340	SL-Ec	-0.176091259	Gnotobiotic
341	SL-Ec	-0.176091259	Gnotobiotic
342	SL-Ec	-0.176091259	Gnotobiotic
343	SL-Ec	-0.176091259	Gnotobiotic
344	SL-Ec	-0.176091259	Gnotobiotic
345	SL-Ec	-0.176091259	Gnotobiotic
346	SL-Ec	-0.176091259	Gnotobiotic
347	SL-Ec	-0.176091259	Gnotobiotic
348	SL-Ec	-0.176091259	Gnotobiotic
349	SL-Ec	-0.176091259	Gnotobiotic
350	SL-Ec	-0.176091259	Gnotobiotic
351	SL-Ec	-0.176091259	Gnotobiotic
352	SL-Ec	-0.176091259	Gnotobiotic
353	SL-Ec	-0.176091259	Gnotobiotic
354	SL-Ec	-0.176091259	Gnotobiotic
355	SL-Ec	-0.176091259	Gnotobiotic
356	SL-Ec	-0.176091259	Gnotobiotic
357	SL-Ec	-0.176091259	Gnotobiotic
358	SL-Ec	-0.176091259	Gnotobiotic
359	SL-Ec	-0.176091259	Gnotobiotic
360	SL-Ec	-0.176091259	Gnotobiotic
361	SL-Ec	-0.176091259	Gnotobiotic
362	SL-Ec	-0.176091259	Gnotobiotic
363	SL+Ec	3.522878745	Standard
364	SL+Ec	3.726998728	Standard
365	SL+Ec	4.146128036	Standard
366	SL+Ec	4.166331422	Standard
367	SL+Ec	3.522878745	Standard
368	SL+Ec	3.726998728	Standard
369	SL+Ec	3.823908741	Standard
370	SL+Ec	3.865301426	Standard
371	SL+Ec	2.301029996	Standard
372	SL+Ec	2.22184875	Standard
373	SL+Ec	3.522878745	Standard
374	SL+Ec	3.522878745	Standard
375	SL+Ec	3.447158031	Standard
376	SL+Ec	3.315270435	Standard
377	SL-Ec	-0.176091259	Standard
378	SL-Ec	-0.176091259	Standard
379	SL-Ec	-0.176091259	Standard
380	SL-Ec	-0.176091259	Standard
381	SL-Ec	-0.176091259	Standard
382	SL-Ec	-0.176091259	Standard
383	SL-Ec	-0.176091259	Standard
384	SL-Ec	-0.176091259	Standard
385	SL-Ec	-0.176091259	Standard
386	SL-Ec	-0.176091259	Standard
387	SL-Ec	-0.176091259	Standard
388	SL-Ec	-0.176091259	Standard
389	SL-Ec	-0.176091259	Standard
390	SL-Ec	-0.176091259	Standard
391	SL-Ec	-0.176091259	Standard
392	SL-Ec	-0.176091259	Standard
393	WT-Ec	-0.176091259	Standard
394	WT-Ec	-0.176091259	Standard
395	WT-Ec	-0.176091259	Standard
396	WT-Ec	-0.176091259	Standard
397	WT-Ec	-0.176091259	Standard
398	WT-Ec	-0.176091259	Standard
399	WT-Ec	-0.176091259	Standard
400	WT-Ec	-0.176091259	Standard
401	WT-Ec	-0.176091259	Standard
402	WT-Ec	-0.176091259	Standard
403	WT-Ec	-0.176091259	Standard
404	WT-Ec	-0.176091259	Standard
405	WT-Ec	-0.176091259	Standard
406	WT-Ec	-0.176091259	Standard
407	WT-Ec	-0.176091259	Standard
408	WT-Ec	-0.176091259	Standard
