# Supplementary material for: Aseptic Rearing and Infection with Gut Bacteria Improve the Fitness of Transgenic Diamondback Moth, Plutella xylostella
Source: Insects. 2019 Mar 28;10(4):89. doi: 10.3390/insects10040089 (PMC6523322; doi:10.3390/insects10040089)
Supplement: Supplementary file 1 [file insects-10-00089-s001.zip › suppl/s2_larval_survival.txt]

	rearing	treatment	eggs	pupae
1	Standard	SL+Ec	96	26
2	Standard	SL+Ec	90	26
3	Standard	SL+Ec	106	20
4	Standard	SL+Ec	95	22
5	Standard	SL+Ec	79	30
6	Standard	SL+Ec	117	79
7	Standard	SL+Ec	121	31
8	Standard	SL+Ec	101	17
9	Standard	SL+Ec	86	7
10	Standard	SL+Ec	131	47
11	Standard	SL+Ec	106	30
12	Standard	SL+Ec	81	27
13	Standard	SL-Ec	118	28
14	Standard	SL-Ec	89	46
15	Standard	SL-Ec	74	12
16	Standard	SL-Ec	113	6
17	Standard	SL-Ec	83	44
18	Standard	SL-Ec	70	34
19	Standard	SL-Ec	84	35
20	Standard	SL-Ec	80	23
21	Standard	SL-Ec	101	42
22	Standard	SL-Ec	78	31
23	Standard	SL-Ec	76	31
24	Gnotobiotic	SL+Ec	215	76
25	Gnotobiotic	SL+Ec	98	36
26	Gnotobiotic	SL+Ec	106	59
27	Gnotobiotic	SL+Ec	78	9
28	Gnotobiotic	SL+Ec	126	19
29	Gnotobiotic	SL+Ec	115	36
30	Gnotobiotic	SL+Ec	195	37
31	Gnotobiotic	SL+Ec	151	54
32	Gnotobiotic	SL+Ec	101	38
33	Gnotobiotic	SL+Ec	149	33
34	Gnotobiotic	SL+Ec	168	34
35	Gnotobiotic	SL+Ec	131	48
36	Gnotobiotic	SL+Ec	118	36
37	Gnotobiotic	SL+Ec	116	27
38	Gnotobiotic	SL+Ec	152	42
39	Gnotobiotic	SL+Ec	136	36
40	Gnotobiotic	SL+Ec	149	18
41	Gnotobiotic	SL+Ec	142	33
42	Gnotobiotic	SL+Ec	183	2
43	Gnotobiotic	SL+Ec	203	46
44	Gnotobiotic	SL+Ec	227	21
45	Gnotobiotic	SL+Ec	188	40
46	Gnotobiotic	SL+Ec	145	28
47	Gnotobiotic	SL+Ec	150	16
48	Gnotobiotic	SL+Ec	189	28
49	Gnotobiotic	SL+Ec	132	43
50	Gnotobiotic	SL+Ec	141	29
51	Gnotobiotic	SL-Ec	98	37
52	Gnotobiotic	SL-Ec	83	33
53	Gnotobiotic	SL-Ec	63	18
54	Gnotobiotic	SL-Ec	138	50
55	Gnotobiotic	SL-Ec	125	55
56	Gnotobiotic	SL-Ec	129	62
57	Gnotobiotic	SL-Ec	153	45
58	Gnotobiotic	SL-Ec	194	62
59	Gnotobiotic	SL-Ec	133	28
60	Gnotobiotic	SL-Ec	115	15
61	Gnotobiotic	SL-Ec	124	34
62	Gnotobiotic	SL-Ec	71	10
63	Gnotobiotic	SL-Ec	151	34
64	Gnotobiotic	SL-Ec	83	26
65	Gnotobiotic	SL-Ec	164	56
66	Gnotobiotic	SL-Ec	73	18
67	Gnotobiotic	SL-Ec	64	27
68	Gnotobiotic	SL-Ec	96	29
69	Gnotobiotic	SL-Ec	137	48
70	Gnotobiotic	SL-Ec	110	42
71	Gnotobiotic	SL-Ec	66	13
72	Gnotobiotic	SL-Ec	112	39
73	Gnotobiotic	SL-Ec	158	46
74	Gnotobiotic	SL-Ec	117	22
75	Gnotobiotic	SL-Ec	140	50
76	Gnotobiotic	SL-Ec	285	11
77	Gnotobiotic	SL-Ec	122	27
78	Gnotobiotic	SL-Ec	64	20
79	Gnotobiotic	SL-Ec	140	35
