# Supplementary material for: Aseptic Rearing and Infection with Gut Bacteria Improve the Fitness of Transgenic Diamondback Moth, Plutella xylostella
Source: Insects. 2019 Mar 28;10(4):89. doi: 10.3390/insects10040089 (PMC6523322; doi:10.3390/insects10040089)
Supplement: Supplementary file 1 [file insects-10-00089-s001.zip › suppl/s3_pupae.txt]

	treat	t2	pupal_wt	expt	pupal_no
1	WT-Ec	WT	0.00545	Aseptic	20
2	WT-Ec	WT	0.00518	Aseptic	20
3	WT-Ec	WT	0.00559	Aseptic	20
4	WT-Ec	WT	0.00538	Aseptic	20
5	WT-Ec	WT	0.0053	Aseptic	20
6	WT-Ec	WT	0.00517	Aseptic	20
7	WT-Ec	WT	0.00488	Aseptic	20
8	WT-Ec	WT	0.00516	Aseptic	20
9	WT-Ec	WT	0.00575	Aseptic	20
10	WT-Ec	WT	0.00576	Aseptic	20
11	WT-Ec	WT	0.00579	Aseptic	20
12	SL-Ec	SL_all	0.00451	Aseptic	20
13	SL-Ec	SL_all	0.004365	Aseptic	20
14	SL-Ec	SL_all	0.004715	Aseptic	20
15	SL-Ec	SL_all	0.004635	Aseptic	20
16	SL-Ec	SL_all	0.004595	Aseptic	20
17	SL-Ec	SL_all	0.004615	Aseptic	20
18	SL-Ec	SL_all	0.00464	Aseptic	20
19	SL-Ec	SL_all	0.00461	Aseptic	20
20	SL-Ec	SL_all	0.004745	Aseptic	20
21	SL-Ec	SL_all	0.004365	Aseptic	20
22	SL-Ec	SL_all	0.00473	Aseptic	20
23	SL-Ec	SL_all	0.00457	Aseptic	20
24	SL-Ec	SL_all	0.004735	Aseptic	20
25	SL-Ec	SL_all	0.004685	Aseptic	20
26	SL-Ec	SL_all	0.004665	Aseptic	20
27	SL-Ec	SL_all	0.00469	Aseptic	20
28	SL-Ec	SL_all	0.005085	Aseptic	20
29	SL-Ec	SL_all	0.0047	Aseptic	20
30	SL-Ec	SL_all	0.004665	Aseptic	20
31	SL-Ec	SL_all	0.0044	Aseptic	20
32	SL+Ec	SL_all	0.00481	Aseptic	20
33	SL+Ec	SL_all	0.00484	Aseptic	20
34	SL+Ec	SL_all	0.00451	Aseptic	20
35	SL+Ec	SL_all	0.00463	Aseptic	20
36	SL+Ec	SL_all	0.00465	Aseptic	20
37	SL+Ec	SL_all	0.004715	Aseptic	20
38	SL+Ec	SL_all	0.00484	Aseptic	20
39	SL+Ec	SL_all	0.00483	Aseptic	20
40	SL+Ec	SL_all	0.004675	Aseptic	20
41	SL+Ec	SL_all	0.004765	Aseptic	20
42	SL+Ec	SL_all	0.004725	Aseptic	20
43	SL+Ec	SL_all	0.00472	Aseptic	20
44	SL+Ec	SL_all	0.004815	Aseptic	20
45	SL+Ec	SL_all	0.00487	Aseptic	20
46	SL+Ec	SL_all	0.00472	Aseptic	20
47	SL+Ec	SL_all	0.004875	Aseptic	20
48	SL+Ec	SL_all	0.00497	Aseptic	20
49	SL+Ec	SL_all	0.00489	Aseptic	20
50	SL+Ec	SL_all	0.004945	Aseptic	20
51	SL+Ec	SL_all	0.004755	Aseptic	20
52	SL+Ec	SL_all	0.00497	Aseptic	20
53	SL+Ec	SL_all	0.00471	Aseptic	20
54	SL+Ec	SL_all	0.004595	Aseptic	20
55	SL+Ec	SL_all	0.00491	Aseptic	20
56	SL-Ec	SL_all	0.004991667	Standard	36
57	SL-Ec	SL_all	0.004795349	Standard	43
58	SL-Ec	SL_all	0.005209091	Standard	11
59	SL-Ec	SL_all	0.004990625	Standard	32
60	SL-Ec	SL_all	0.005215625	Standard	32
61	SL-Ec	SL_all	0.004902941	Standard	34
62	SL-Ec	SL_all	0.00494	Standard	35
63	SL-Ec	SL_all	0.00507619	Standard	21
64	SL-Ec	SL_all	0.00511	Standard	40
65	SL-Ec	SL_all	0.005383871	Standard	31
66	SL-Ec	SL_all	0.005214286	Standard	28
67	WT-Ec	WT	0.0052	Standard	8
68	WT-Ec	WT	0.00596	Standard	5
69	WT-Ec	WT	0.005092308	Standard	13
70	WT-Ec	WT	0.00594375	Standard	16
71	WT-Ec	WT	0.005308333	Standard	12
72	WT-Ec	WT	0.0057	Standard	8
73	WT-Ec	WT	0.0059375	Standard	8
74	WT-Ec	WT	0.00524	Standard	10
75	WT-Ec	WT	0.00576	Standard	5
76	SL+Ec	SL_all	0.00472	Standard	25
77	SL+Ec	SL_all	0.004930435	Standard	23
78	SL+Ec	SL_all	0.005245455	Standard	22
79	SL+Ec	SL_all	0.004748276	Standard	29
80	SL+Ec	SL_all	0.00512	Standard	40
81	SL+Ec	SL_all	0.004728947	Standard	38
82	SL+Ec	SL_all	0.004994118	Standard	17
83	SL+Ec	SL_all	0.0051	Standard	7
84	SL+Ec	SL_all	0.005138636	Standard	44
85	SL+Ec	SL_all	0.005011538	Standard	26
86	SL+Ec	SL_all	0.005011538	Standard	26
