# Supplementary material for: Aseptic Rearing and Infection with Gut Bacteria Improve the Fitness of Transgenic Diamondback Moth, Plutella xylostella
Source: Insects. 2019 Mar 28;10(4):89. doi: 10.3390/insects10040089 (PMC6523322; doi:10.3390/insects10040089)
Supplement: Supplementary file 1 [file insects-10-00089-s001.zip › suppl/s4_progeny.txt]

	rearing	Treatment	flu_male	wt_male
1	Gnotobiotic	SL+Ec	38	62
2	Gnotobiotic	SL+Ec	52	118
3	Gnotobiotic	SL+Ec	42	110
4	Gnotobiotic	SL+Ec	51	114
5	Gnotobiotic	SL-Ec	28	92
6	Gnotobiotic	SL-Ec	39	135
7	Gnotobiotic	SL-Ec	34	159
8	Gnotobiotic	SL-Ec	35	144
9	Standard	SL+Ec	20	209
10	Standard	SL+Ec	17	398
11	Standard	SL+Ec	1	159
12	Standard	SL+Ec	0	245
13	Standard	SL-Ec	11	479
14	Standard	SL-Ec	2	365
15	Standard	SL-Ec	11	194
16	Standard	SL-Ec	8	367
